# Supplementary material for: Antiparasitic Meroterpenoids Isolated from Memnoniella dichroa CF-080171
Source: Pharmaceutics. 2023 Feb 2;15(2):492. doi: 10.3390/pharmaceutics15020492 (PMC9962372; doi:10.3390/pharmaceutics15020492)
Supplement: Supplementary file 1 [file pharmaceutics-15-00492-s001.zip]

Archive with 1 entries (1 files):
- pharmaceutics-2120655-supplementary.pdf
